# Supplementary material for: Identification of the replication region in pBCNF5603, a bacteriocin-encoding plasmid, in the enterotoxigenic Clostridium perfringens strain F5603
Source: BMC Microbiol. 2015 Jun 9;15:118. doi: 10.1186/s12866-015-0443-3 (PMC4459074; doi:10.1186/s12866-015-0443-3)
Supplement: Supplementary file 1 — PCR primers for amplification of putative replication regions and used for the detection of genes with colony PCR assays. Table S2.. Homology search results of putative ORFs on pBCNF5603. Table S3. Homology search results of putative ORFs on pCP8533S12. [file 12866_2015_443_MOESM1_ESM.xls]

## Sheet: supplementary table 1
	Additional file 1: Table S1. PCR primers for amplification of putative replication regions and used for the detection of genes with colony PCR assays.
	Primers for constructing recombinant vectors
		For PCP63-soj-parB-PCP03 region clone
			5603bcn sojFU		GTAATATTTATAAATGTCACTTCCATC
			5603BCN PCP03		ATTGATTCATTTTTATCTGCTACTAACC
			SOJ-R		CTTCAAATGTACTTTCTACTACC
		For pBCN5603 pIP404 rep homolog region clone
			resPD2-6		GGGTTTAGATACCAAGTTATATTAGGTC
			Hp4-5T7R2		CACCCTCCTTACATATATATTATAACACG
		For pCP8533S12 rep region clone
			8533-30REP-UF		AGAACTAGAAGAAAATAAAAACCAGATAG
			8533-30REP-DR		ATATGTTTATAGTAGGATTTTTTCTAGCC
	Primers used for the detection of genes with colony PCR assays
		For identified rep gene
			PCP63 RT-R		ATGTCTTCATTCGCTGGTGC
			PCP63 RT-F		AGGTTTTGGTGTTGGGAATTGT
		For the cpb2 gene on pCP13
			S13CPB2-F		TCACAATCAATTGGGGGAGT
			S13CPB2-R		GCAGAATCAGGGTTTTGACC
		For the bcnf5603 gene on pBCNF5603
			5603BCN-F		TTTCCGCCAAATGCAGTAGT
			5603BCN-R		GGCTCAGGTGTTGAACCATT
		For the topA gene on pCP13
			S13TOPA-F		TCTCGATCTGCATCACCACA
			S13TOPA-R		AGGATAAGGGAGCAAAGTGGA
		For the cna gene on pCP13
			S13CNA-F		CTGCTCCATTTAATCCAGTCCA
			S13CNA-R		TCCTTCAAATGCAGAAACAGGA

## Sheet: Supplementary table 2
		Additional file 1: Table S2. Homology search results of putative ORFs on pBCNF5603
		putative ORF	homologous ORF	results of BLAST search
		PBCN01		no homology
		PBCN02	vncS	sensor histidine kinase [Enterococcus faecalis V583]
		PBCN03	vncR	DNA-binding response regulator [Enterococcus faecalis V583]
		PBCN04	vex3	permease, putative [Enterococcus faecalis V583]
		PBCN05	vex2	ABC-type antimicrobial peptide transport system, ATPase component [Enterococcus faecium]
		PBCN06	vex1	ABC-type antimicrobial peptide transport system, permease component [Enterococcus faecium]
		PBCN07		no homology
		PBCN08	PCP34	hypothetical protein PCP34 [Clostridium perfringens str. 13]
		PBCN09	PCP35&36	conserved hypothetical protein PCP35 [Clostridium perfringens str. 13]
				conserved hypothetical protein PCP36 [Clostridium perfringens str. 13]
		PBCN10	PCP38	hypothetical protein PCP38 [Clostridium perfringens str. 13]
		PBCN11	PCP39	conserved hypothetical protein PCP39 [Clostridium perfringens str. 13]
		PBCN12	PCP40	hypothetical protein PCP40 [Clostridium perfringens str. 13]
		PBCN13	PCP41	hypothetical protein PCP41 [Clostridium perfringens str. 13]
		PBCN14	PCP43	conserved hypothetical protein PCP43 [Clostridium perfringens str. 13]
		PBCN15	PCP44	probable cell wall-binding protein [Clostridium perfringens str. 13]
		PBCN16	PCP63	hypothetical protein PCP63 [Clostridium perfringens str. 13]
		PBCN17	soj (parA)	Soj protein [Clostridium perfringens str. 13]
		PBCN18	parB	ParB protein [Clostridium perfringens str. 13]
		PBCN19	PCP03	hypothetical protein PCP03 [Clostridium perfringens str. 13]
		PBCN20		similar to conjugated bile acid hydrolase [Listeria monocytogenes EGD-e]
		PBCN21	resP (ORF8)	resolvase [Plasmid pIP404]
		PBCN22	ORF9	hypothetical protein ORF9 [Plasmid pIP404]
		PBCN23	ORF10	hypothetical protein ORF10 [Plasmid pIP404]
		PBCN24	uviA	uviA protein [Plasmid pIP404]
		PBCN25	uviB	uviB protein [Plasmid pIP404]
		PBCN26	bcn	bacteriocin BCN5 [Plasmid pIP404]
		PBCN27		lin2918 [Listeria innocua]
		PBCN28	spaA	protective antigen SpaA.1 [Erysipelothrix rhusiopathiae]
		PBCN29	cop (ORF4)	copy number protein [Plasmid pIP404]
		PBCN30	rep (ORF5)	replication protein [Plasmid pIP404]
		PBCN31		no homology
		PBCN32	PCP27	hypothetical protein PCP27 [Clostridium perfringens str. 13]
		PBCN33	PCP28	conserved hypothetical protein PCP28 [Clostridium perfringens str. 13]
		PBCN34	pac	probable penicillin acylase [Clostridium perfringens str. 13]
		PBCN35	CPE1590	conserved hypothetical protein [Clostridium perfringens str. 13]
		PBCN36	CPE1591	conserved hypothetical protein [Clostridium perfringens str. 13]

## Sheet: Supplementary table 3
	Additional file 1: Table S3. Homology search results of putative ORFs on pCP8533S12
	putative ORF	homologous ORF	results of BLAST search
	ORF01	relaxase superfamily	protein rlx [Clostridium perfringens B str. ATCC 3626]
	ORF02	mobilization protein	MobC, Bacterial mobilization protein [Clostridium perfringens B str. ATCC 3626]
	ORF03	CopG	ribbon-helix-helix protein, CopG family domain protein [Clostridium perfringens B str. ATCC 3626]
	ORF04		conserved hypothetical protein [Clostridium perfringens B str. ATCC 3626]
	ORF05	bacteriocin-like protein	bacteriocin-type signal sequence domain protein [Clostridium perfringens B str. ATCC 3626]
	ORF06	protease	caax amino protease family [Clostridium perfringens B str. ATCC 3626]
	ORF07		conserved hypothetical protein [Clostridium perfringens B str. ATCC 3626]
	ORF08	rep	replication protein [Clostridium perfringens B str. ATCC 3626]
	ORF09	CbaT	ABC transporter CbaT [Clostridium perfringens E str. JGS1987]
	ORF10	ABC transportor	ABC transporter CbaT [Clostridium perfringens E str. JGS1987]
	ORF11		hypothetical protein AC1_A0173 [Clostridium perfringens B str. ATCC 3626]
	ORF12		hypothetical protein AC1_A0172 [Clostridium perfringens B str. ATCC 3626]
	ORF13		hypothetical protein AC1_A0171 [Clostridium perfringens B str. ATCC 3626]
	ORF14	resolvase	resolvase [Clostridium perfringens B str. ATCC 3626]
	ORF15		hypothetical protein HMPREF0555_1757 [Leuconostoc mesenteroides subsp. cremoris ATCC 19254]
	ORF16		hypothetical protein AC1_A0169 [Clostridium perfringens B str. ATCC 3626]
